# Supplementary material for: Statewide multi-year wastewater sequencing reveals dual origins of HIV-1 signal
Source: Nat Commun. 2026 Jun 11;17:7428. doi: 10.1038/s41467-026-74140-7 (PMC13408598; doi:10.1038/s41467-026-74140-7)
Supplement: Supplementary file 4 — Source Data [file 41467_2026_74140_MOESM4_ESM.zip]

Archive with 49 entries (40 files):
- Source_Data/
- Source_Data/Source_Data_Fig_1.xlsx
- Source_Data/Source_Data_Fig_2.xlsx
- Source_Data/Source_Data_Fig_3/
- Source_Data/Source_Data_Fig_3/Source_Data_3.bai
- Source_Data/Source_Data_Fig_3/Source_Data_3.bam
- Source_Data/Source_Data_Fig_3/Source_Data_3.gb
- Source_Data/Source_Data_Fig_4/
- Source_Data/Source_Data_Fig_4/Source_Data_Fig_4.newick
- Source_Data/Source_Data_Fig_4/Source_Data_Fig_4A.txt
- Source_Data/Source_Data_Fig_4/Source_Data_Fig_4B.txt
- Source_Data/Source_Data_Fig_5/
- Source_Data/Source_Data_Fig_5/Source_Data_Figure_5B.bai
- Source_Data/Source_Data_Fig_5/Source_Data_Figure_5B.bam
- Source_Data/Source_Data_Fig_5/Source_Data_Fig_5A_Ci_ii_iii.xlsx
- Source_Data/Source_Data_Fig_6/
- Source_Data/Source_Data_Fig_6/Source_Data_Figure_6A.bai
- Source_Data/Source_Data_Fig_6/Source_Data_Figure_6A.bam
- Source_Data/Source_Data_Fig_6/Source_Data_Fig_6B_C.xlsx
- Source_Data/Source_Data_Fig_7.xlsx
- Source_Data/Source_Data_Fig_8.xlsx
- Source_Data/Source_Data_Fig_9/
- Source_Data/Source_Data_Fig_9/Source_Data_Fig_9.bai
- Source_Data/Source_Data_Fig_9/Source_Data_Fig_9.bam
- Source_Data/Source_Data_Fig_9/Source_Data_Fig_9_HXB2.gb
- Source_Data/Source_Data_Fig_9/Source_Data_Fig_9_pLVX.TRE3G.eGFP.gb
- Source_Data/Source_Data_Supp_Fig_1.xlsx
- Source_Data/Source_Data_Supp_Fig_2/
- Source_Data/Source_Data_Supp_Fig_2/Source_Data_Supp_Fig_2.newick
- Source_Data/Source_Data_Supp_Fig_2/Source_Data_Supp_Fig_2A.txt
- Source_Data/Source_Data_Supp_Fig_2/Source_Data_Supp_Fig_2B.txt
- Source_Data/Source_Data_Supp_Fig_2/Source_Data_Supp_Fig_2C.txt
- Source_Data/Source_Data_Supp_Fig_2/Source_Data_Supp_Fig_2D.txt
- Source_Data/Source_Data_Supp_Fig_2/Source_Data_Supp_Fig_2E.txt
- Source_Data/Source_Data_Supp_Fig_2/Source_Data_Supp_Fig_2F.txt
- Source_Data/Source_Data_Supp_Fig_3/
- Source_Data/Source_Data_Supp_Fig_3/Source_Data_Supp_Fig_3.newick
- Source_Data/Source_Data_Supp_Fig_3/Source_Data_Supp_Fig_3A.txt
- Source_Data/Source_Data_Supp_Fig_3/Source_Data_Supp_Fig_3B.txt
- Source_Data/Source_Data_Supp_Fig_3/Source_Data_Supp_Fig_3C.txt
- Source_Data/Source_Data_Supp_Fig_3/Source_Data_Supp_Fig_3D.txt
- Source_Data/Source_Data_Supp_Fig_3/Source_Data_Supp_Fig_3E.txt
- Source_Data/Source_Data_Supp_Fig_3/Source_Data_Supp_Fig_3F.txt
- Source_Data/Source_Data_Supp_Fig_4.xlsx
- Source_Data/Source_Data_Supp_Fig_5.xlsx
- Source_Data/Source_Data_Supp_Fig_6/
- Source_Data/Source_Data_Supp_Fig_6/Source_Data_Supp_Fig_6.bai
- Source_Data/Source_Data_Supp_Fig_6/Source_Data_Supp_Fig_6.bam
- Source_Data/Source_Data_Supp_Fig_6/Source_Data_Supp_Fig_6.gb
