# Supplementary material for: Statewide multi-year wastewater sequencing reveals dual origins of HIV-1 signal
Source: Nat Commun. 2026 Jun 11;17:7428. doi: 10.1038/s41467-026-74140-7 (PMC13408598; doi:10.1038/s41467-026-74140-7)
Supplement: Supplementary file 4 — Source Data [file 41467_2026_74140_MOESM4_ESM.zip › Source_Data/Source_Data_Fig_1.xlsx]

## Sheet: Figure1
	Reads per site per date
Date	Site A1	Site A2	Site A3	Site A4	Site A5	Site A6	Site B1	Site B2	Site B3	Site B4	Site C1	Site D1	Site D2	Site E1	Site F1	Site G1	Site H1	Site I1	Site I2
2022-05-04							0
2022-05-11							418
2022-05-18	276						4
2022-05-25							30
2022-06-01							0
2022-06-07	0
2022-06-08	0		0	0	0	0
2022-06-15	66		0	0	0	0	0	0	0
2022-06-22	0	0	0	0	0	0	0	0	24
2022-06-29	0	0	0	0	0	0	0	3	0
2022-07-05							0		0
2022-07-06	0	0	24	0	0	0
2022-07-11							0	0	0
2022-07-12		0	0	0	0	0
2022-07-18							0	68	0
2022-07-19	0	96	0	12	0	0
2022-07-25							0	0	0
2022-07-26	0	0	0	0	0	0
2022-08-01							82	0	15
2022-08-03	26	0	0	0	0	0
2022-08-04							46	0	0
2022-08-08							51	6	0
2022-08-10	22	0	0	20	0	0
2022-08-11							0	2	0
2022-08-15							0	78	0
2022-08-16	0	38	0	0	26	0
2022-08-22							0	0	0
2022-08-25	0	0	0	0	13	0
2022-08-29							8	0	0
2022-08-30	0	0	0	0	27	0
2022-09-06	0	0	0	0	0	0	0		0
2022-09-12							0	0	0
2022-09-13	8		0	0	0
2022-09-19	0	0	0	0	0	0
2022-09-20							0	0	0
2022-09-26							0	0
2022-09-28	0	56	0	0	0	0			0
2022-10-03							0	0	12
2022-10-04	0		0	0	1	0
2022-10-10							0	0	0
2022-10-11	0	0	0	0	0	0
2022-10-17							0	0	2
2022-10-18	0	0	0	36	0	0
2022-10-24							0	0	0
2022-10-25	0	0	0	0		10
2022-10-31							0	0	0
2022-11-01	0	0	0	0	0	0
2022-11-07							0	0	0							0
2022-11-08	0	0	0	0	0	0
2022-11-15							0	0	0							0
2022-11-16	0	0	0	0	0	0
2022-11-21							0	0	0							3
2022-11-22	0	0	0	0	0	0
2022-11-28							0	0	0							0
2022-11-29	0	0	0	0	0	0
2022-12-05							0	0	0							0
2022-12-08	0	0	0	0	0	0
2022-12-12							0	0	0
2022-12-13	0	0	0	0	0	0	0									0
2022-12-19							0	0	0
2022-12-20	0	0	0	0	0	0										0
2022-12-28	0	0	0	0	0	0	0	0	0
2023-01-04							0	0	0
2023-01-05	0	0	0	0	0											0
2023-01-09							0	0	0
2023-01-10	0	0	0	0	0	0										0
2023-01-18							0	0	0
2023-01-19	0	0	0	0	0	0										0
2023-01-23							0	0	0
2023-01-24																0
2023-01-25	0	0	0	0	0	0
2023-01-30							0	0	0
2023-02-02	0	0	0	0	0	0										0
2023-02-06							0	0	0						0	0
2023-02-08	0	0	0	0	0	0
2023-02-13							0	0	0						0	0
2023-02-16	0	0	0	0	0	0
2023-02-20							0	0	0						0	0
2023-02-22	20	0	0	0	0	0
2023-02-27							0	0	0						0	0
2023-03-01	0	0	0	0	0	0
2023-03-06							0	5	0						0	0
2023-03-07
2023-03-08	56	0	0	0	0	0					0
2023-03-13							0	0	0						0	0
2023-03-14
2023-03-15											0
2023-03-20							0								0	0
2023-03-21								0	0
2023-03-22	0	0		0	0	0					0
2023-03-27							0	0	0						0	0
2023-03-28	2	0		0	0	0
2023-03-29											0
2023-04-03							0	0	0						0	0
2023-04-04	0	0	0	0	0	0
2023-04-05											0
2023-04-10							0	0	0						0
2023-04-11	0	0		0	0	0
2023-04-12											0
2023-04-17							0	0	0						0
2023-04-18	0	0		0	0	0										0
2023-04-19											0
2023-04-24							0	0	0						0	0
2023-04-25
2023-04-26											0
2023-04-27		0		0	0	0
2023-05-01							0	0	0						0	0
2023-05-02	0	0	0	0	0	0
2023-05-03											0
2023-05-08							0	0	0							0
2023-05-09	0	0	0	0	0	0
2023-05-10															0
2023-05-15							0	0	0						0	0
2023-05-16
2023-05-17		0	0	0	0	0					0
2023-05-22							0	0	0	0					0	0
2023-05-23	0	0	0	0	0	0
2023-05-24											0			0			0	0	0
2023-05-30															0	0
2023-05-31		0	0	0	0	0	0	0	0	0	0			0			0	0	0
2023-06-05							0	0	0	0					0	0
2023-06-06	0	0	0	0	0	0
2023-06-07											0			0			0	0	0
2023-06-12							0	0	0	0					0	0
2023-06-13	0	0	0	0	0	0
2023-06-14											0			0			0	0	0
2023-06-19															0	0
2023-06-21	0	0	0	0	0	0	0	0	0	0				0			0	0	0
2023-06-22
2023-06-26							0	0	0	0					0	0
2023-06-27	0	0	0	0	0	0
2023-06-28											0			0			0	0	0
2023-07-04
2023-07-05							0	0	0	0	0			0		0	0	0	0
2023-07-06	0	0	0	0	0	0
2023-07-09												0	0
2023-07-10							0	0	0	0					0	0
2023-07-11	126	0	0	0	0	0
2023-07-12											0			0			0	0	0
2023-07-16												6	5
2023-07-17							0	11	5	2					2	0
2023-07-18	14	0	0	8	16	0
2023-07-19											0			0			38	10	0
2023-07-23												0	0
2023-07-24															0	0
2023-07-25
2023-07-26		0		0		33					0			92			0	0	0
2023-07-30													0
2023-07-31							0	0	113	0					0
2023-08-01	0	0	2	0		0										0
2023-08-02											0			0			0	0	0
2023-08-06												0	0
2023-08-07							0	0	0	0					0	0
2023-08-08	0	0		0		0
2023-08-09											0			0			46	0	26
2023-08-14							0	0	0	0					0	0
2023-08-15	0	0	0	0	0	0						0	0
2023-08-16											0			0			0	0	0
2023-08-20												0	0
2023-08-21							0	0	0	0					0	0
2023-08-22	0	14	0	0	0	0
2023-08-23														4			0	0	0
2023-08-27												0	0
2023-08-28							58	0	0	0					0	0
2023-08-29	74	0	0	0	0	0
2023-08-30											0							0	0
2023-09-04												0	0
2023-09-05	0	0	0	0	0	0									0	0
2023-09-06							0	0	0	0	0			0			0	0	0
2023-09-10												0	2
2023-09-11							0	0	0	0					0	0
2023-09-12	0	0	0	0	0	0								0
2023-09-13											0						0	0	0
2023-09-17												0	0
2023-09-18							0	0	0	0					0	0
2023-09-19
2023-09-20	0	0	0	0	0						0			0			0	0	0
2023-09-24												0	0
2023-09-25							56	20	0	0					0	0
2023-09-26	0	0	0	0	0	0
2023-09-27											0			0			0	0	0
2023-10-03	0	0	0	0	0	0	0	0	0	0		0	0		0	0
2023-10-04														0			0	0
2023-10-05											0
2023-10-08												0	0
2023-10-09							0	0	0	0					0	0
2023-10-10	0	0	0	0	0	0
2023-10-11											0			0			0	0	0
2023-10-15												0	2
2023-10-16							0	0	0	0					0	0
2023-10-17	10	0	0	0	0	0
2023-10-18											0			0			0	0	0
2023-10-22												0	0
2023-10-23							0	0	0	0					0	0
2023-10-24
2023-10-25	0	0	0	0	0	0					0			0			0	0	0
2023-10-29												0	0
2023-10-30							0	0	0	0				0	0	0	0	0	0
2023-10-31
2023-11-01	53	0	0	0	0						0
2023-11-05												0	0
2023-11-06							0	0	0	0				0	0	0	0	0	0
2023-11-07	88	0	0	0	0
2023-11-08											0
2023-11-12												0	0
2023-11-13							0	0	0	0				0		0	0	0	0
2023-11-14
2023-11-15	25	0	0	0	0	0					0
2023-11-20														0	0	0	0	0	0
2023-11-23		0	0	0	0	0
2023-11-26												0	0
2023-11-27							0	0	0	0				0	0		0	0	0
2023-11-28																0
2023-11-29	140	0	0	0	0	0					0
2023-12-03												0	0
2023-12-04							0	0	0	0				0	0		0	0	0
2023-12-05	4	0	0	0	0	0										0
2023-12-06											0
2023-12-10												0
2023-12-11							0	0	0	0			0	0	0	0	0		0
2023-12-12	19	0	0	8	0	0
2023-12-13											0
2023-12-18							0	0	0	0				0	0	0	0	0	0
2023-12-19
2023-12-20											0
2023-12-21	53	0	0	0	0	0
2023-12-27							0	0	0	0					0	0
2024-01-02	0	0	0	0	0	0									0	0
2024-01-03							0	0	0	0	0			0			0	0	0
2024-01-07												0	0
2024-01-08							0	28	0	0					0	0
2024-01-09	32	0	0	0	0	0								0			0	0	0
2024-01-10											0
2024-01-14												0	0
2024-01-15															0
2024-01-16																0
2024-01-17							0	0	0	0	0
2024-01-21												0	0
2024-01-22							0	0	0	0					0
2024-01-23														0		0	0	0	0
2024-01-24	0	0	0	0	0	0					0
2024-01-28												0	0
2024-01-29							0	0	0	0				0	0	0	0	0	0
2024-01-30	0	10	0	0	0	0
2024-01-31											0
2024-02-04												0	0
2024-02-05							0	0	0	0				0	0	0	0	12	0
2024-02-06
2024-02-07											14
2024-02-09	0	0	0	0	0	0
2024-02-11												0	0
2024-02-12							0	0	0	0				0	0		0	0	0
2024-02-13																0
2024-02-14	0	0	0	0	0	0					0
2024-02-19							0	8	0	0		0	0
2024-02-20															0	0
2024-02-21											0			0			0	0	0
2024-02-22	78	0		0	0	0
2024-02-24												0	12
2024-02-26							0	0	0	0				0		0	0	0	0
2024-02-27	446	0	0	0	0	0									0
2024-02-28											0
2024-03-03												0	0
2024-03-04							0	0	0	0				0	0	0	0	0	0
2024-03-05	1042	0	0	0	0	0
2024-03-06											0
2024-03-10												0	0
2024-03-11							0	0	0	0				0	0	0	0	0	0
2024-03-12
2024-03-13	197	0	0	0	0	0					0
2024-03-17												0	0
2024-03-18							0	0	0	0				0	0	84	0	0	0
2024-03-19	48	0	0	0	0	0
2024-03-20											0
2024-03-24												0	0
2024-03-25							0	0	0	0				0	0	0	0	0	0
2024-03-26	214	0	0	0	0	0
2024-03-27											0
2024-04-01														0	0	0	0	1
2024-04-02	8	0	0	0	0	2
2024-04-03							0	1	1	0	0
2024-04-07												0	0
2024-04-08							0	0	0	1				0	0	0	0	0	0
2024-04-09	251	0	0	0	0	0
2024-04-10											0
2024-04-14												0	0
2024-04-15							0	0	0	0				0	0	0	0	0	0
2024-04-16	60	0	0	1	1	0
2024-04-17											0
2024-04-21												0	0
2024-04-22							0	0	0	0				0	0	0	0	0
2024-04-23
2024-04-24											0
2024-04-25	57	0	0	0	0
2024-04-28												0	0
2024-04-29							0	0	0	0				0	0	0	0	0	0
2024-04-30	2399	0	0	0	0
2024-05-01											0
2024-05-05												0	0
2024-05-06							0	0	0	0				0	0	0		0	0
2024-05-07	70	0	0	0	0	0
2024-05-08											0
2024-05-12												46
2024-05-13							0	0	0	0			0	0	0	0	0	0
2024-05-14	0	0	136		0	0
2024-05-15											0
2024-05-20							0	114	0	0		0	0		0	0
2024-05-21	730	0	0	0	0	0
2024-05-22											0
2024-05-26												0
2024-05-28	0	0	0	0	0	0							0		0
2024-05-29							0	0	0	0	0					0
2024-06-02												0
2024-06-03							0	0	0	0			0	0	0		0	0	0
2024-06-04	0	0	0	0	0											0
2024-06-05
2024-06-09												0
2024-06-10							0	0	0	0			0	0	0	0	0	0	0
2024-06-11	0	0	0	0	0
2024-06-13											0
2024-06-16												0	0
2024-06-17							0	0	0	0				0	0			0	0
2024-06-18	0	0	0	0	0	0										0
2024-06-23													0
2024-06-24							0	0	0	0		0		0	0	0	0	0	0
2024-06-25											0
2024-06-26	793	0	0	0	0	0
2024-06-30												0	0
2024-07-01														0			0	0	0
2024-07-02	44	60		0	0		0	0	0	0					0	0
2024-07-03											0
2024-07-08							7	0	0	0
2024-07-10											0
2024-07-14												0	0
2024-07-15							0	0	0	0					0	0
2024-07-16	325	0	0	0	0	0
2024-07-17											0
2024-07-21												0	0
2024-07-22							0	0	15					0	0	0			0
2024-07-23	0	0	0	0	0	0
2024-07-24											0
2024-07-28												0	0
2024-07-29							56	0	0	0					90	0
2024-07-30	0	54	0	0	0	0
2024-07-31											112								0
2024-08-03												0	0
2024-08-04
2024-08-05							0	0	0	0					0	0
2024-08-06	0	0	0	0	0
2024-08-07											0								0
2024-08-11												0	0
2024-08-12								0	0	0					0	0
2024-08-13							0
2024-08-14	0	0		0	0						0			0					0
2024-08-18												0	0
2024-08-19							0	0	0	0					0	0
2024-08-20	0	0	0	0	0	0
2024-08-21											0			0
2024-08-25												0	0
2024-08-26							0	0	0	0					0	0
2024-08-27	0	0	0	0	0	0
2024-08-28											0			0				0	0
2024-09-01												0	0
2024-09-02
2024-09-03	0	0	0	0	0	0					0				0	0
2024-09-04							0	0	0	0				0				0
2024-09-08												0	0
2024-09-09							0	0	0	0						0
2024-09-10
2024-09-11	0		0	0	0	0					0			0				0	0
2024-09-15												0	0
2024-09-16							0	0	0	0					0	0
2024-09-17
2024-09-18	0	0	0	0	0	0					0			0				0	0
2024-09-22												0	0
2024-09-23							0	0	0	0					0	0
2024-09-24	0	0	0	0	0	0
2024-09-25											0							0
2024-09-26
2024-09-29												0	0
2024-09-30							0	0	0	0					0	0
2024-10-01
2024-10-02	0	0	0	0							0							0	0
2024-10-06												0	20
2024-10-07							0	0	0	0					0	0
2024-10-08
2024-10-09											0							0	0
2024-10-10	40	0	0	0	0
2024-10-13												0	0
2024-10-14							0	0	0	0					0	0
2024-10-15
2024-10-16		0	0	0	0	0					0							0	0
2024-10-20												0	0
2024-10-21							0	48	0	0					0	0
2024-10-22
2024-10-23											0							0	0
2024-10-24	0	0	0	0	0	0
2024-10-27												0	0
2024-10-28							0	0	0	0					0	0
2024-10-29	0	0	0	0	0	0
2024-10-30											0						0	0	0
2024-11-03												0	0
2024-11-04	0	0	0	0	0	0	0	0	0	0					0	0
2024-11-05
2024-11-06											0						0	0
2024-11-11												0	0		0	4
2024-11-12	0	0	0	0	0	0
2024-11-13							0	0	0	0	0			0			0	0
2024-11-18							0	0	0	0		0	0		0	0
2024-11-19	0	0	0	0	0	0
2024-11-20											0			0			0	0	0
2024-11-24												0	0
2024-11-25																0
2024-11-26											0
2024-11-27														0			0	0
2024-11-29	0	0	4	0	0	0
2024-12-01												0	0
2024-12-02							0	0	0	0					0	0
2024-12-03	0	0	0	0	0	0
2024-12-04											0			0			0	0	0
2024-12-08												0	0
2024-12-09							0	0	0	0					0	0
2024-12-10	0	0	0	0	0	0
2024-12-11														0			0	0	0
2024-12-12											0
2024-12-16							0	0	0	0					0	0
2024-12-17	0	0	0	0	0	0
2024-12-18																		0	0
2024-12-19											0
2024-12-23																0
2024-12-30
2024-12-31											0
