# Supplementary material for: Statewide multi-year wastewater sequencing reveals dual origins of HIV-1 signal
Source: Nat Commun. 2026 Jun 11;17:7428. doi: 10.1038/s41467-026-74140-7 (PMC13408598; doi:10.1038/s41467-026-74140-7)
Supplement: Supplementary file 4 — Source Data [file 41467_2026_74140_MOESM4_ESM.zip › Source_Data/Source_Data_Fig_4/Source_Data_Fig_4.newick]

(Bru:0.0063577023,(HXB2:0.0124096802,NL4-3:0.0115406947)7.3/89:0.0042469083,(((((((((KU678025:0.1445597219,MZ922538:0.1896879540)88.4/89:0.0114154491,((KY778289:0.1716811806,(MK115482:0.0813541070,MW062703:0.0893556666)100/100:0.0626563466)43.6/96:0.0147693788,MW062887:0.1535421410)49.3/71:0.0021085593)87.6/72:0.0054086732,((((((((KU678049:0.2030735272,MN467386:0.1890412974)78.3/90:0.0195226198,(MW309891:0.1679932258,OM204675:0.2313487169)82.6/89:0.0134721052)94/97:0.0137294756,((MN692189:0.2020521628,MW754304:0.1954645304)91/95:0.0159311332,ON015228:0.1202060297)74.3/85:0.0089448631)60.9/73:0.0069209526,(((((MK114990:0.1965732963,(MK115381:0.2121106517,OR737029:0.1728455979)15.7/96:0.0117535914)90.9/96:0.0151133972,OM206307:0.2145835713)47.5/87:0.0035081746,((MW881686:0.0438764384,ON816258:0.0451471480)100/100:0.0949242379,MZ922520:0.1937114237)94/86:0.0219543412)88.6/81:0.0110602232,((MW062962:0.1977786011,OM209428:0.1899448091)85.7/87:0.0212283704,OM207300:0.2098960506)69.2/78:0.0082357484)85.2/75:0.0072439344,((((MK169493:0.1786248342,(MW881697:0.0396227364,ON816453:0.0643162484)100/100:0.1320642230)9.4/79:0.0099035462,OM204917:0.1649437761)83.4/95:0.0095922758,MN691961:0.2062061710)81.3/73:0.0063598285,((MZ922480:0.2101135602,OR736960:0.1704957968)91.8/98:0.0230691483,(OM207506:0.1697432980,OM209244:0.2202406816)97.2/99:0.0367863186)86.4/89:0.0103271153)84.9/71:0.0076248677)96.1/72:0.0123044171)81.6/73:0.0041681568,OR737392:0.1429372219)79.4/72:0.0032623207,(((MK169545:0.0683541211,MT744344:0.1865856833)99.8/100:0.0412589275,(OM207113:0.1949717194,K03454:0.2979943595)57.4/94:0.0105835760)93.6/95:0.0143414062,(((MW753667:0.1525117933,MW754632:0.0927633071)96.3/100:0.0195187810,((MZ922531:0.1580524658,ON816029:0.1383051461)92.6/95:0.0138269494,((NY5:0.0708021396,OR736920:0.1599550689)95.1/91:0.0194732917,(OM208834:0.1559991282,OQ092467:0.1321326803)3.5/39:0.0143084954)20.8/59:0.0040313615)75.6/64:0.0018356522)98.3/99:0.0170165388,(OM203681:0.1786383493,OP700921:0.1649007204)95.5/99:0.0244974697)81.2/97:0.0049863540)88/89:0.0070146079)97.2/74:0.0094935642,((((((((KU678125:0.1618543041,MK169834:0.2328564622)85.2/61:0.0124056681,(OM203923:0.1612595021,OQ751393:0.1686560027)86.8/85:0.0166824607)6.6/34:0.0031221844,(OM206252:0.1971612882,OQ948629:0.1644649944)67.6/62:0.0175345488)59.3/75:0.0032191750,MW063100:0.2092840777)82.9/83:0.0055041412,(OM207542:0.1464799323,(OP701010:0.1918183695,OR660705:0.1523545124)21.2/85:0.0051687188)92.6/86:0.0098767304)76.7/75:0.0017892926,((OM206160:0.1720398936,OR466101:0.1648791733)58.6/92:0.0094060624,OQ948538:0.2323066341)92.9/85:0.0126623099)73/72:0.0026811467,((((((((KX505396:0.0000010000,MW754071:0.0000010000)100/100:0.1742000325,MW062600:0.1514680098)94.9/97:0.0241947770,(OM203601:0.1775184841,OM204400:0.2757293585)36.6/31:0.0131733228)66.2/17:0.0039041139,((KX505446:0.2293912161,MW754142:0.2107324265)77.6/44:0.0282235133,((MW881708:0.0508351609,ON816529:0.0357014389)100/100:0.1337174649,(OQ752739:0.1753102660,OQ948655:0.1846825365)86.6/97:0.0146646987)87.6/91:0.0144390360)14.7/17:0.0019397989)85.5/54:0.0068065473,((MK114636:0.2016035183,OR737054:0.2303905014)80.9/94:0.0265087333,(OM207163:0.1503529740,OQ753058:0.1966999922)92.8/98:0.0199016383)84.1/82:0.0067879883)89.1/52:0.0070255076,((KY658693:0.2029956775,OM203788:0.1692218145)96.9/97:0.0299743139,MK115343:0.1810447443)68.4/9:0.0095498136)55.2/13:0.0048571236,((((((KX505504:0.1894433689,KX505536:0.2338210155)20.1/79:0.0187654476,KX505739:0.1554486440)79.3/86:0.0114498812,ON816363:0.1817192197)73.4/76:0.0128741271,(OM205158:0.1493147082,(OR736818:0.0514144581,OR737381:0.0713107142)100/100:0.2061605679)80.1/78:0.0084303699)73.8/85:0.0029823905,OP701069:0.1799185316)60.3/79:0.0032273588,((MK114800:0.2319750383,OM206874:0.2029889707)34.1/95:0.0185464673,MW062848:0.2374085154)73.6/31:0.0065987856)91/33:0.0104123252)83.2/47:0.0037583042,(((KX505419:0.1659474676,(MK169677:0.1708375634,OM206027:0.2001315202)95.9/99:0.0257614539)81.4/52:0.0046938164,((KX505552:0.2108954312,MK383471:0.2143759593)87.6/98:0.0203065200,MK115138:0.1607537656)95.4/83:0.0176184628)76.3/51:0.0030777352,((((MH897920:0.1780494010,((MK383431:0.1832902081,OR660960:0.1695108335)84.9/99:0.0119403452,OM207793:0.2008393851)80.8/91:0.0068986406)78.7/36:0.0050352664,(OR736930:0.1413404266,OR737141:0.1346020326)88.4/85:0.0123345727)17.2/29:0.0029605237,(ON816670:0.1396573947,OR661155:0.2083735339)99.4/93:0.0284415312)80/78:0.0024209103,(MN466965:0.1505614122,MN467271:0.1354229402)90.4/86:0.0145732421)90/84:0.0085273597)89.2/46:0.0060060424)98.5/81:0.0119816868)89.2/76:0.0048167297,(((KX505475:0.2336516960,OM207243:0.1350662398)94.2/84:0.0203855380,((MW062926:0.1749714881,OM209706:0.1804472961)84.6/98:0.0106760518,OQ092463:0.1076491557)73.8/80:0.0083714316)75.3/17:0.0022472752,((MK169418:0.1741028992,OM205931:0.1172350345)82.3/76:0.0144890210,(MZ662564:0.1038119002,OM208308:0.1961540157)90.6/94:0.0128773365)74.9/20:0.0023544781)95.7/81:0.0070449734)91.7/88:0.0061594654)94.1/66:0.0093278579,(((MG171202:0.1376560621,(OQ092462:0.1950912941,OQ092466:0.1477945587)91.6/91:0.0205259864)15.7/43:0.0048282162,(((MN467328:0.1494535038,MW062426:0.1474522656)94.4/96:0.0229705861,(OM206259:0.1508962703,OM207345:0.1487259945)80.7/94:0.0108979858)92.7/93:0.0109139325,OQ751654:0.1715273598)61.3/41:0.0018199400)90.5/65:0.0057232527,((((MW262767:0.1487455773,OR737183:0.1757285905)81.3/97:0.0174879549,OL519774:0.2034500072)63.3/95:0.0075277997,MZ922537:0.2079936983)88.2/67:0.0116241830,PQ511571:0.1189516236)50.1/60:0.0052628856)95.5/87:0.0102128877)21.5/52:0.0032375727)91.2/81:0.0073830376,(((MW753234:0.1900981985,ON816965:0.1485005435)16.6/93:0.0130424741,OR737246:0.1844776179)86.1/87:0.0085261630,MW753604:0.1018350190)88.3/86:0.0073861890)32.8/56:0.0023815317,(MK499378:0.1459573336,((MW881680:0.0000027163,ON816155:0.0000010000)100/100:0.0501470227,MZ662740:0.0247173037)100/100:0.1161573563)87.7/72:0.0081929418)81.4/68:0.0043901355,((MK115694:0.1602775332,OQ752137:0.2002112625)85.9/89:0.0146056072,MZ662667:0.1194183101)93.5/88:0.0148287560)94.5/85:0.0125314413,(MK383411:0.1479217713,(OP700950:0.1228583465,YU-2:0.0664287197)58.5/83:0.0133948115)87.3/78:0.0064081910)52.6/91:0.0044711272,MZ922517:0.1167907267)82.8/96:0.0065793126,((MT744335:0.0586487623,MT745568:0.0573664914)100/100:0.0650801816,((MW262776:0.1781498659,OR496826:0.0171680125)99/99:0.0208568230,OM208257:0.0720235842)93.1/98:0.0093413409)84.8/96:0.0060556006)100/100:0.0744377445);
