# Supplementary material for: Statewide multi-year wastewater sequencing reveals dual origins of HIV-1 signal
Source: Nat Commun. 2026 Jun 11;17:7428. doi: 10.1038/s41467-026-74140-7 (PMC13408598; doi:10.1038/s41467-026-74140-7)
Supplement: Supplementary file 4 — Source Data [file 41467_2026_74140_MOESM4_ESM.zip › Source_Data/Source_Data_Fig_4/Source_Data_Fig_4A.txt]

DATASET_SIMPLEBAR
SEPARATOR COMMA
DATASET_LABEL,All Reads Multi-count
COLOR,#662E9B
MARGIN,0
BORDER_WIDTH,1
BORDER_COLOR,#000000
SHOW_VALUES,1
DATA
Bru,4238
HXB2,7792
KU678025,92
KU678049,43
KU678125,103
KX505396,59
KX505419,52
KX505446,53
KX505475,68
KX505504,60
KX505536,86
KX505552,65
KX505739,205
KY658693,289
KY778289,96
MG171202,100
MH897920,104
MK114636,61
MK114800,142
MK114990,170
MK115138,126
MK115343,65
MK115381,48
MK115482,129
MK115694,119
MK169418,108
MK169493,44
MK169545,125
MK169677,64
MK169834,105
MK383411,54
MK383431,244
MK383471,120
MK499378,247
MN466965,277
MN467271,109
MN467328,77
MN467386,90
MN691961,331
MN692189,95
MT744335,349
MT744344,46
MT745568,150
MW062426,58
MW062600,122
MW062703,86
MW062848,68
MW062887,158
MW062926,237
MW062962,146
MW063100,158
MW262767,57
MW262776,59
MW309891,292
MW753234,152
MW753604,353
MW753667,178
MW754071,92
MW754142,82
MW754304,100
MW754632,524
MW881680,80
MW881686,58
MW881697,54
MW881708,122
MZ662564,188
MZ662667,150
MZ662740,156
MZ922480,73
MZ922517,363
MZ922520,149
MZ922531,136
MZ922537,74
MZ922538,247
NL4-3,4384
NY5,983
OL519774,47
OM203601,220
OM203681,27
OM203788,132
OM203923,479
OM204400,75
OM204675,91
OM204917,26
OM205158,350
OM205931,191
OM206027,140
OM206160,114
OM206252,29
OM206259,232
OM206307,103
OM206874,72
OM207113,279
OM207163,125
OM207243,279
OM207300,200
OM207345,261
OM207506,152
OM207542,221
OM207793,73
OM208257,263
OM208308,54
OM208834,291
OM209244,72
OM209428,63
OM209706,179
ON015228,142
ON816029,118
ON816155,100
ON816258,241
ON816363,109
ON816453,61
ON816529,107
ON816670,92
ON816965,103
OP700921,299
OP700950,424
OP701010,104
OP701069,444
OQ092462,189
OQ092463,914
OQ092466,396
OQ092467,1318
OQ751393,102
OQ751654,104
OQ752137,152
OQ752739,46
OQ753058,122
OQ948538,155
OQ948629,340
OQ948655,105
OR466101,121
OR496826,1649
OR660705,134
OR660960,95
OR661155,74
OR736818,13
OR736920,85
OR736930,118
OR736960,51
OR737029,78
OR737054,43
OR737141,100
OR737183,164
OR737246,86
OR737381,35
OR737392,68
PQ511571,643
YU-2,672
K03454,0
