# Supplementary material for: Statewide multi-year wastewater sequencing reveals dual origins of HIV-1 signal
Source: Nat Commun. 2026 Jun 11;17:7428. doi: 10.1038/s41467-026-74140-7 (PMC13408598; doi:10.1038/s41467-026-74140-7)
Supplement: Supplementary file 4 — Source Data [file 41467_2026_74140_MOESM4_ESM.zip › Source_Data/Source_Data_Fig_5/Source_Data_Fig_5A_Ci_ii_iii.xlsx]

## Sheet: Figure5A
HIV Read Type		Count
Mapped	Circulating	780	10737
	Shared	2692
	Non-circulating	7265
Unmapped		5973

## Sheet: Figure5Ci
Name	Sequence
A01127:34:HLGHKDRX2:1:1170:15926:26569/2	TAGTAGATTTTAGAGAACTTAATAAGAGAACTCAAGACTTTTGGGAAGTCCAATTAGGAATACCACATCCTGCAGGGTTGAAAAAGAAAAAATCAGTAACAGTACTGGATGTGGGAGATGCATAT
A01127:34:HLGHKDRX2:1:1119:2555:2785/1	GAAAGATGGTAATAAATGGAGAAAATTAGTAGATTTTAGAGAACTTAATAAGAGAACTCAAGACTTTTGGGAAGTCCAATTAGGAATACCACATCCTGCAGGGTTGAAAAAGAAAAAATCAGTAACAGTACTGGATGTGGGAGATGCATAT
A01127:34:HLGHKDRX2:1:1155:28366:5807/1	GAAAGATGGTAATAAATGGAGAAAATTAGTAGATTTTAGAGAACTTAATAAGAGAACTCAAGACTTTTGGGAAGTCCAATTAGGAATACCACATCCTGCAGGGTTGAAAAAGAAAAAATCAGTAACAGTACTGGATGTGGGAGATGCATAT
A01127:34:HLGHKDRX2:1:1160:3414:28698/1	GAAAGATGGTAATAAATGGAGAAAATTAGTAGATTTTAGAGAACTTAATAAGAGAACTCAAGACTTTTGGGAAGTCCAATTAGGAATACCACATCCTGCAGGGTTGAAAAAGAAAAAATCAGTAACAGTACTGGATGTGGGAGATGCATAT
A01127:34:HLGHKDRX2:1:1229:2528:34898/2	GAAAGATGGTAATAAATGGAGAAAATTAGTAGATTTTAGAGAACTTAATAAGA
A01127:34:HLGHKDRX2:1:1238:1434:32409/2	GAAAGATGGTAATAAATGGAGAAAATTAGTAGATTTTAGAGAACTTAATAAGAGAACTCAA
A01127:34:HLGHKDRX2:1:1244:26820:17973/1	GAAAGATGGTAATAAATGGAGAAAATTAGTAGATTTTAGAGAACTTAATAAGAGAACTCAAGACTTTTGGGAAGTCCAATTAGGAATACCACATCCTGCAGGGTTGAAAAAGAAAAAATCAGTAACAGTACTGGATGTGGGAGATGCATAT
A01127:34:HLGHKDRX2:1:1251:28610:3662/1	GAAAGATGGTAATAAATGGAGAAAATTAGTAGATTTTAGAGAACTTAATAAGAGAACTCAAGACTTTTGGGAAGTCCAATTAGGAATACCACATCCTGCAGGGTTGAAAAAGAAAAAATCAGTAACAGTACTGGATGTGGGAGATGCATAT
A01127:34:HLGHKDRX2:1:1262:7527:7827/2	GAAAGATGGTAATAAATGGAGAAAATTAGTAGATTTTAGAGAACTTAATAAGAGAACTCAAGACTTTTGGGAAGTCCAATTAGGAATACCACATCCTGCAGGGTTGAAAAAGAAAAAATCAGTAACAGTACTGGATGTGGGAGATGCATAT
A01127:34:HLGHKDRX2:1:2174:9516:33004/1	GAAAGATGGTAATAAATGGAGAAAATTAGTAGATTTTAGAGAACTTAATAAGAGAACTCAAGACTTTTGGGAAGTCCAATTAGGAATACCACATCCTGCAGGGTTGAAAAAGAAAAAATCAGTAACAGTACTGGATGTGGGAGATGCATAT
A01127:34:HLGHKDRX2:1:2209:27868:31657/1	GAAAGATGGTAATAAATGGAGAAAATTAGTAGATTTTAGAGAACTTAATAAGAGAACTCAAGACTTTTGGGAAGTCCAATTAGGAATACCACATCCTGCAGGGTTGAAAAAGAAAAAATCAGTAACA
A01127:34:HLGHKDRX2:1:2209:8739:28150/2	GAAAGATGGTAATAAATGGAGAAAATTAGTAGATTTTAGAGAACTTAATAAGAGAACTCAAGACTTTTGGGAAGTCCAATTAGGAATACCACATCCTGCAGGGTTGAAAAAGAAAAAATCAGTAACAGTACTGGA
A01127:34:HLGHKDRX2:1:2241:14389:15922/1	GAAAGATGGTAATAAATGGAGAAAATTAGTAGATTTTAGAGAACTTAATAAGAGAACTCAAGACTTTTGGGAAGTCCAATTAGGAATACCACATCCTGCAGGGTTGAAAAAGAAAAAATCAGTAACAGTACTGGATGTGGGAGATGCATAT
A01127:34:HLGHKDRX2:1:2242:10041:21793/2	GAAAGATGGTAATAAATGGAGAAAATTAGTAGATTTTAGAGAACTTAATAAGAGAACTCAAGACTTTTGGGAAGTCCAATTAGGAATACCACATCCTGCAGGGTTGAAAAAGAAAAAATCAGTAACAGTACTGGA
A01127:34:HLGHKDRX2:1:2243:15754:29935/1	GAAAGATGGTAATAAATGGAGAAAATTAGTAGATTTTAGAGAACTTAATAAGAGAACTCAAGACTTTTGGGAAGTCCAATTAGGAATACCACATCCTGCAGGGTTGAAAAAGAAAAAATCAGTAACAGTACTGGATGTGGGAGATGCATAT
A01127:34:HLGHKDRX2:1:2277:8648:29778/2	GAAAGATGGTAATAAATGGAGAAAATTAGTAGATTTTAGAGAACTTAATAAGAGAACTCAAGACTTTTGGGAAGTCCAATTAGGAATACCACATCCTGCAGGGTTGAAAAAGAAAAAATCAGTAACAGTACTGGATGTGGGAGATGCATAT
A01127:34:HLGHKDRX2:2:1101:27516:5431/2	GAAAGATGGTAATAAATGGAGAAAATTAGTAGATTTTAGAGAACTTAATAAGAGAACTCAAGACTTTTGGGAAGTCCAATTAGGAATACCACATCCTGCAGGGTTGAAAAAGAAAAAATCAGTA
A01127:34:HLGHKDRX2:2:1105:5150:18928/2	GAAAGATGGTAATAAATGGAGAAAATTAGTAGATTTTAGAGAACTTAATAAGAGAACTCAAGACTTTTGGGAAGTCCAATTAGGAATACCACATCCTGCAGGGTTGAAAAAGAAAAAATCAGTAACAGTACTGG
A01127:34:HLGHKDRX2:2:1128:27814:30467/1	GAAAGATGGTAATAAATGGAGAAAATTAGTAGATTTTAGAGAACTTAATAAGAGAACTCAAGACTTTTGGGAAGTCCAATTAGGAATACCACATCCTGCAGGGTTGAAAAAGAAAAAATCAGTAACAGTACTGGATGTGGGAGATGCATAT
A01127:34:HLGHKDRX2:2:1139:11993:23296/2	GAAAGATGGTAATAAATGGAGAAAATTAGTAGATTTTAGAGAACTTAATAAGAGAACTCAAGACTTTTGGGAAGTCCAATTAGGAATACCACATCCTGCAGGGTTGAAAAAGAAAA
A01127:34:HLGHKDRX2:2:1143:31593:12023/2	GAAAGATGGTAATAAATGGAGAAAATTAGTAGATTTTAGAGAACTTAATAAGAGAACTCAAGACTTTTGGGAAGTCCAATTAGGAATACCACATCCTGCAGGGTTGAAAAAGAAAAAATCAGTAACAGTACTGGA
A01127:34:HLGHKDRX2:2:1145:7780:7764/2	GAAAGATGGTAATAAATGGAGAAAATTAGTAGATTTTAGAGAACTTAATAAGAGAACTCAAGACTTTTGGGAAGTCCAATTAGGAATACCACATCCTGCAGGGTTGAAAAAGAAAATATCAGTAACAGTACTGGATGTGGGAGATGCATAT
A01127:34:HLGHKDRX2:2:1169:6976:23312/1	GAAAGATGGTAATAAATGGAGAAAATTAGTAGATTTTAGAGAACTTAATAAGAGAACTCAAGACTTTTGGGAAGTCCAATTAGGAATACCACATCCTGCAGGGTTGAAAAAGAAAAAATCAGTAACAGTACTGGATGTGGGAGATGCATAT
A01127:34:HLGHKDRX2:2:1172:3188:24142/2	GAAAGATGGTAATAAATGGAGAAAATTAGTAGATTTTAGAGAACTTAATAAGAGAACTCAAGACTTTTGGGAAGTCCAATTAGGAATACCACATCCTGCAGGGTTGAAAAAGAAAAAATCAGTAACAGTACTGGATGTGGGAGATGCATAT
A01127:34:HLGHKDRX2:2:1206:31376:10614/2	GAAAGATGGTAATAAATGGAGAAAATTAGTAGATTTTAGAGAACTTAATAAGAGAACTCAAGACTTTTGGGAAGTCCAATTAGGAATACCACATCCTGCAGGGTTGAAAAAGAAAAAATCAGTAACAGTACTGGA
A01127:34:HLGHKDRX2:2:1210:7545:17785/1	GAAAGATGGTAATAAATGGAGAAAATTAGTAGATTTTAGAGAACTTAATAAGAGAACTCAAGACTTTTGGGAAGTCCAATTAGGAATACCACATCCTGCAGGGTTGAAAAAGAAAAAATCAGTAACAGTACTGGATGTGGGAGATGCATAT
A01127:34:HLGHKDRX2:2:1222:25174:9768/1	GAAAGATGGTAATAAATGGAGAAAATTAGTAGATTTTAGAGAACTTAATAAGAGAACTCAAGACTTTTGGGAAGTCCAATTAGGAATACCACATCCTGCAGGGTTGAAAAAGAAAAAATCAGTAACAGTACTGGATGTGGGAGATGCATAT
A01127:34:HLGHKDRX2:2:1229:25301:37012/1	GAAAGATGGTAATAAATGGAGAAAATTAGTAGATTTTAGAGAACTTAATAAGAGAACTCAAGACTTTTGGGAAGTCCAATTAGGAATACCACATCCTGCAGGGTTGAAAAAGAAAAAATCAGTAACAGTACTGGATGTGGGAGATGCATAT
A01127:34:HLGHKDRX2:2:1249:19461:9706/1	GAAAGATGGTAATAAATGGAGAAAATTAGTAGATTTTAGAGAACTTAATAAGAGAACTCAAGACTTTTGGGAAGTCCAATTAGGAATACCACATCCTGCAGGGT
A01127:34:HLGHKDRX2:2:1260:7871:25927/2	GAAAGATGGTAATAAATGGAGAAAATTAGTAGATTTTAGAGAACTTAATAAGAGAACTCAAGACTTTTGGGAAGTCCAATTAGGAATACCACATCCTGCAGG
A01127:34:HLGHKDRX2:2:1263:7600:7827/1	GAAAGATGGTAATAAATGGAGAAAATTAGTAGATTTTAGAGAACTTAATAAGAGAACTCAAGACTTTTGGGAAGTCCAATTAGGAATACCACATCCTGCAGGGTTGAAAAAGAAAAAATCAGTAACAGTACTGGATGTGGGAGATGCATAT
A01127:34:HLGHKDRX2:2:2117:8332:14043/2	GAAAGATGGTAATAAATGGAGAAAATTAGTAGATTTTAGAGAACTTAATAAGAGAACTCAAGACTTTTGGGAAGTCCAATTAGGAATACCACATCCTGCAGGGTTGAAAAAGAAAAA
A01127:34:HLGHKDRX2:2:2122:11207:19241/1	GAAAGATGGTAATAAATGGAGAAAATTAGTAGATTTTAGAGAACTTAATAAGAGAACTCAAGACTTTTGGGAAGTCCAATTAGGAATACCACATCCTGCAGGGTTGAAAAAGAAAAAATCAG
A01127:34:HLGHKDRX2:2:2127:11614:20134/2	GAAAGATGGTAATAAATGGAGAAAATTAGTAGATTTTAGAGAACTTAATAAGAGAACTCAAGACTTTTGGGAAGTCCAATTAGGAATACCACATCCTGCAGGGTTGAAAAAGAAAAAATCAGTAACAGTACTGGATGTGGGAGATGCATAT
A01127:34:HLGHKDRX2:2:2135:31168:21371/1	GAAAGATGGTAATAAATGGAGAAAATTAGTAGATTTTAGAGAACTTAATAAGAGAACTCAAGACTTTTGGGAAGTCCAATTAGGAATACCACATCCTGCAGGGTTGAAAA
A01127:34:HLGHKDRX2:2:2227:8187:4429/1	GAAAGATGGTAATAAATGGAGAAAATTAGTAGATTTTAGAGAACTTAATAAGAGAACTCAAGACTTTTGGGAAGTCCAATTAGGAATACCACATCCTGCAGGGTTGAAAAAGAAAAAATCAGTAACAGTACTGGATGTGGGAGATGCATAT
A01127:34:HLGHKDRX2:2:1118:14895:3709/2	AAAGATGGTAATAAATGGAGAAAATTAGTAGATTTTAGAGAACTTAATAAGAGAACTCAAGACTTTTGGGA
A01127:34:HLGHKDRX2:2:1248:17535:25504/2	AAAGATGGTAATAAATGGAGAAAATTAGTAGATTTTAGAGAACTTAATAAGAGAACTCAAGACTTTTGGGAAGTCCAATTAGGAATACCACATCCTGCAGGGTTGAAAAAGAAAAAATCAGTAACAGTACTGGATGTGGGAGATGCATAT
A01127:34:HLGHKDRX2:2:1237:3296:34381/1	AAGATGGTAATAAATGGAGAAAATTAGTAGATTTTAGAGAACTTAATAAGAGAACTCAAGACTTTTGGGAAGTCCAATTAGGAATACCACATCCTGCAGGGTTGAAAAAGAAAAAATCAGTAACAGTACTGGATGTGGGAGATGCATAT
A01127:34:HLGHKDRX2:2:2261:23330:2221/1	TGGTAATAAATGGAGAAAATTAGTAGATTTTAGAGAACTTAATAAGAGAACTCAAGACTTTTGGGAAGTCCAATTAGGAATACCACATCCTGCAGGGTTGAAAAAGAAAAAATCAGTAACAGTACTGGATGT
A01127:34:HLGHKDRX2:2:2212:11207:6558/1	GGTAATAAATGGAGAAAATTAGTAGATTTTAGAGAACTTAATAAGAGAACTCAAGACTTTTGGGAAGTCCAATTAGGAATACCACATCCTGCAGGGTTGAAAAAGAAAAAATCAGTAACAGTACTGG
A01127:34:HLGHKDRX2:1:2260:16369:18474/2	TAAATGGAGAAAATTAGTAGATTTTAGAGAACTTAATAAGAGAACTCAAGACTTTTGGGAAGTCCAATTAGGAATACCACATCCTGCAGGGT
A01127:34:HLGHKDRX2:2:1247:8847:33786/2	ATGGAGAAAATTAGTAGATTTTAGAGAACTTAATAAGAGAACTCAAGACTTTTGGGAAGTCCAATTAGGAATACCACATCCTGC
A01127:34:HLGHKDRX2:2:1135:8241:14325/2	GGAGAAAATTAGTAGATTTTAGAGAACTTAATAAGAGAACTCAAGACTTTTGGGAAGTCCAATTAGGA
A01127:34:HLGHKDRX2:1:1154:20139:20337/2	AATTAGTAGATTTTAGAGAACTTAATAAGAGAACTCAAGACTTTTGGGAAGTCCAATTAGGAATACCACATCCTGCAGGGTTGAAAAAGAAAAAATCAGTAACAGTACTGGATGTGGGAGATGCATAT
A01127:34:HLGHKDRX2:2:2229:14362:3161/2	AATTAGTAGATTTTAGAGAACTTAATAAGAGAACTCAAGACTTTTGGGAAGTCCAATTAGGAATACCACATCCTGCAGGGTTGAAAAAGAAAAAATCAGTAACAGTACTGGATG
A01127:34:HLGHKDRX2:1:2243:15483:29778/1	TAGTAGATTTTAGAGAACTTAATAAGAGAACTCAAGACTTTTGGGAAGTCCAATTAGGAATACCACATCCTGCAGGGTTGAAAAAGAAAAAATCAGTAACAGTACTGGATGTGGGAGATGCATAT
A01127:34:HLGHKDRX2:2:1208:28004:26130/2	ATAAGAGAACTCAAGACTTTTGGGAAGTCCAATTAGGAATACCACATCCTGCAGGGTTGAAAAAGAAAAAATCAGTAACAGTACTGGATGTGGGAGATGCATAT

## Sheet: Figure5Cii
Name	Sequence
A01127:34:HLGHKDRX2:1:1119:2555:2785/2 (reversed)	TCAGAGTAGCATGATAAAAATCTTAGAGCCTTTTAGAAACCAGAATCCAGAAATAGTTATCTATCAATACATGGATGATTTGTATGTAGGATCTGACTTAGAAATAGGGCAGCATAGAGCAAAGATAGAAGAACTGAGAGAGCATCTGTTG
A01127:34:HLGHKDRX2:1:1154:20139:20337/1 (reversed)	TCAGAGTAGCATGATAAAAATCTTAGAGCCTTTTAGAAACCAGAATCCAGAAATAGTTATCTATCAATACATGGATGATTTGTATGTAGGATCTGACTTAGAAATAGGGCAGCATAGAGCAAAGATAGAAGAACTGAGAGAGCATCTGTTG
A01127:34:HLGHKDRX2:1:1155:28366:5807/2 (reversed)	TCAGAGTAGCATGATAAAAATCTTAGAGCCTTTTAGAAACCAGAATCCAGAAATAGTTATCTATCAATACATGGATGATTTGTATGTAGGATCTGACTTAGAAATAGGGCAGCATAGAGCAAAGATAGAAGAACTGAGAGAGCATCTGTTG
A01127:34:HLGHKDRX2:1:1160:3414:28698/2 (reversed)	TCAGAGTAGCATGATAAAAATCTTAGAGCCTTTTAGAAACCAGAATCCAGAAATAGTTATCTATCAATACATGGATGATTTGTATGTAGGATCTGACTTAGAAATAGGGCAGCATAGAGCAAAGATAGAAGAACTGAGAGAGCATCTGTTG
A01127:34:HLGHKDRX2:1:1229:2528:34898/1 (reversed)	TCAGAGTAGCATGATAAAAATCTTAGAGCCTTTTAGAAACCAGAATCCAGAAATAGTTATCTATCAATACATGGATGATTTGTATGTAGGATCTGACTTAGAAATAGGGCAGCATAGAGCAAAGATAGAAGAACTGAGAGAGCATCTGTTG
A01127:34:HLGHKDRX2:1:1251:28610:3662/2 (reversed)	TCAGAGTAGCATGATAAAAATCTTAGAGCCTTTTAGAAACCAGAATCCAGAAATAGTTATCTATCAATACATGGATGATTTGTATGTAGGATCTGACTTAGAAATAGGGCAGCATAGAGCAAAGATAGAAGAAC
A01127:34:HLGHKDRX2:1:1262:7527:7827/1 (reversed)	TCAGAGTAGCATGATAAAAATCTTAGAGCCTTTTAGAAACCAGAATCCAGAAATAGTTATCTATCAATACATGGATGATTTGTATGTAGGATCTGACTTAGAAATAGGGCAGCATAGAGCAAAGATAGAAGAACTGAGAGAGCATCTGTTG
A01127:34:HLGHKDRX2:1:2209:8739:28150/1 (reversed)	TCAGAGTAGCATGATAAAAATCTTAGAGCCTTTTAGAAACCAGAATCCAGAAATAGTTATCTATCAATACATGGATGATTTGTATGTAGGATCTGACTTAGAAATAGGGCAGCATAGAGCAAAGATAGAAGAACTGAGAGAGCATCTGTTG
A01127:34:HLGHKDRX2:2:1101:27516:5431/1 (reversed)	TCAGAGTAGCATGATAAAAATCTTAGAGCCTTTTAGAAACCAGAATCCAGAAATAGTTATCTATCAATACATGGATGATTTGTATGTAGGATCTGACTTAGAAATAGGGCAGCATAGAGCAAAGATAGAAGAACTGAGAGAGCATCTGTTG
A01127:34:HLGHKDRX2:2:1118:14895:3709/1 (reversed)	TCAGAGTAGCATGATAAAAATCTTAGAGCCTTTTAGAAACCAGAATCCAGAAATAGTTATCTATCAATCCATGGATGATTTGTATGTAGGATCTGACTTAGAAATAGGGCAGCATAGAGCAAAGATAGAAGAACTGAGAGAGCATCTGTTG
A01127:34:HLGHKDRX2:2:1128:27814:30467/2 (reversed)	TCAGAGTAGCATGATAAAAATCTTAGAGCCTTTTAGAAACCAGAATCCAGAAATAGTTATCTATCAATACATGGATGATTTGTATGTAGGATCTGACTTAGAAATAGGGCAGCATAGAGCAAAGATAGAAGAACTGAGAGAGCATCTGTTG
A01127:34:HLGHKDRX2:2:1143:31593:12023/1 (reversed)	TCAGAGTAGCATGATAAAAATCTTAGAGCCTTTTAGAAACCAGAATCCAGAAATAGTTATCTATCAATACATGGATGATTTGTATGTAGGATCTGACTTAGAAATAGGGCAGCATAGAGCAAAGATAGAAGAACTGAGAGAGCATCTGTTG
A01127:34:HLGHKDRX2:2:1145:7780:7764/1 (reversed)	TCAGAGTAGCATGATAAAAATCTTAGAGCCTTTTAGAAACCAGAATCCAGAAATAGTTATCTATCAATACATGGATGATTTGTATGTAGGATCTGACTTAGAAATAGGGCAGCATAGAGCAAAGATAGAAGAACTGAGAGAGCATCTGTTG
A01127:34:HLGHKDRX2:2:1172:3188:24142/1 (reversed)	TCAGAGTAGCATGATAAAAATCTTAGAGCCTTTTAGAAACCAGAATCCAGAAATAGTTATCTATCAATACATGGATGATTTGTATGTAGGATCTGACTTAGAAATAGGGCAGCATAGAGCAAAGATAGAAGA
A01127:34:HLGHKDRX2:2:1206:31376:10614/1 (reversed)	TCAGAGTAGCATGATAAAAATCTTAGAGCCTTTTAGAAACCAGAATCCAGAAATAGTTATCTATCAATACATGGATGATTTGTATGTAGGATCTGACTTAGAAATAGGGCAGCATAGAGCAAAGATAGAAGA
A01127:34:HLGHKDRX2:2:1208:28004:26130/1 (reversed)	TCAGAGTAGCATGATAAAAATCTTAGAGCCTTTTAGAAACCAGAATCCAGAAATAGTTATCTATCAATACATGGATGATTTGTATGTAGGATCTGACTTAGAAATAGGGCAGCATAGAGCAAAGATAGAAGA
A01127:34:HLGHKDRX2:2:1210:7545:17785/2 (reversed)	TCAGAGTAGCATGATAAAAATCTTAGAGCCTTTTAGAAACCAGAATCCAGAAATAGTTATCTATCAATACATGGATGATTTGTATGTAGGATCTGACTTAGAAATAGGGCAGCATAGAGCAAAGATAGAAGAAC
A01127:34:HLGHKDRX2:2:1222:25174:9768/2 (reversed)	TCAGAGTAGCATGATAAAAATCTTAGAGCCTTTTAGAAACCAGAATCCAGAAATAGTTATCTATCAATACATGGATGATTTGTATGTAGGATCTGACTTAGAAATAGGGCAGCATAGAGCAAAGATAGAAGAACTGAGAGAGCATCTGTTG
A01127:34:HLGHKDRX2:2:1247:8847:33786/1 (reversed)	TCAGAGTAGCATGATAAAAATCTTAGAGCCTTTTAGAAACCAGAATCCAGAAATAGTTATCTATCAATACATGGATGATTTGTATGTAGGATCTGACTTAGAAATAGGGCAGCATAGAGCAAAGATAGAAGAACTGAGAGAGCATCTGTTG
A01127:34:HLGHKDRX2:2:1248:17535:25504/1 (reversed)	TCAGAGTAGCATGATAAAAATCTTAGAGCCTTTTAGAAACCAGAATCCAGAAATAGTTATCTATCAATACATGGATGATTTGTATGTAGGATCTGACTTAGAAATAGGGCAGCATAGAGCAAAGATAGAAGAACTGAGAGAGCA
A01127:34:HLGHKDRX2:2:1260:7871:25927/1 (reversed)	TCAGAGTAGCATGATAAAAATCTTAGAGCCTTTTAGAAACCAGAATCCAGAAATAGTTATCTATCAATACATGGATGATTTGTATGTAGGATCTGACTTAGAAATAGGGCAGCATAGAGCAAAGATAGAAGAACTGAGAGAGCATCTGTTG
A01127:34:HLGHKDRX2:2:1263:7600:7827/2 (reversed)	TCAGAGTAGCATGATAAAAATCTTAGAGCCTTTTAGAAACCAGAATCCAGAAATAGTTATCTATCAATACATGGATGATTTGTATGTAGGATCTGACTTAGAAATAGGGCAGCATAGAGCAAAGATAGAAGAACTGAGAGAGCATCTGTTG
A01127:34:HLGHKDRX2:2:2117:8332:14043/1 (reversed)	TCAGAGTAGCATGATAAAAATCTTAGAGCCTTTTAGAAACCAGAATCCAGAAATAGTTATCTATCAATACATGGATGATTTGTATGTAGGATCTGACTTAGAAATAGGGCAGCATAGAGCAAAGATAGAAGAACTGAGAGAGCATCTGTTG
A01127:34:HLGHKDRX2:2:2227:8187:4429/2 (reversed)	TCAGAGTAGCATGATAAAAATCTTAGAGCCTTTTAGAAACCAGAATCCAGAAATAGTTATCTATCAATACATGGATGATTTGTATGTAGGATCTGACTTAGAAATAGGGCAGCATAGAGCAAAGATAGAAGAACTGAGAGAGCATCTGTTG
A01127:34:HLGHKDRX2:2:2229:14362:3161/1 (reversed)	TCAGAGTAGCATGATAAAAATCTTAGAGCCTTTTAGAAACCAGAATCCAGAAATAGTTATCTATCAATACATGGATGATTTGTATGTAGGATCTGACTTAGAAATAGGGCAGCATAGAGCAAAGA
A01127:34:HLGHKDRX2:2:1249:19461:9706/2 (reversed)	CAGAGTAGCATGATAAAAATCTTAGAGCCTTTTAGAAACCAGAATCCAGAAATAGTTATCTATCAATACATGGATGATTTGTATGTAGGATCTGACTTAGAAATAGGGCAGCATAGAGCAAAGATAGAAGAACTGAGAGAGCATCTGTTG
A01127:34:HLGHKDRX2:1:2209:27868:31657/2 (reversed)	AGTAGCATGATAAAAATCTTAGAGCCTTTTAGAAACCAGAATCCAGAAATAGTTATCTATCAATACATGGATGATTTGTATGTAGGATCTGACTTAGAAATAGGGCAGCATAGAGCAAAG
A01127:34:HLGHKDRX2:1:2174:9516:33004/2 (reversed)	AGCATGATAAAAATCTTAGAGCCTTTTAGAAACCAGAATCCAGAAATAGTTATCTATCAATACATGGATGATTTGTATGTAGGATCTGACTTAGAAATAGGGCAGCATAGAGCAAAGATAGAAGAACTGAGAGAGCATCTGTTG
A01127:34:HLGHKDRX2:1:2242:10041:21793/1 (reversed)	AGCATGATAAAAATCTTAGAGCCTTTTAGAAACCAGAATCCAGAAATAGTTATCTATCAATACATGGATGATTTGTATGTAGGATCTGACTTAGAAATAGGGCAGCATAGAGCAAAGATAGAAGAACTGAGAGAGCATCTGTTG
A01127:34:HLGHKDRX2:1:2241:14389:15922/2 (reversed)	ATGATAAAAATCTTAGAGCCTTTTAGAAACCAGAATCCAGAAATAGTTATCTATCAATACATGGATGATTTGTATGTAGGATCTGACTTAGAAATAGGGCAGCATAGAGCAAAGATAGAAGAACTGAGAGAGCATCTGTTG
A01127:34:HLGHKDRX2:1:1244:26820:17973/2 (reversed)	GATAAAAATCTTAGAGCCTTTTAGAAACCAGAATCCAGAAATAGTTATCTATCAATACATGGATGATTTGTATGTAGGATCTGACTTAGAAATAGGGCAGCATAGAGCAAAGATAGAAGAACTGAGAGAGCATCTGTTG
A01127:34:HLGHKDRX2:2:1237:3296:34381/2 (reversed)	GATAAAAATCTTAGAGCCTTTTAGAAACCAGAATCCAGAAATAGTTATCTATCAATACATGGATGATTTGTATGTAGGATCTGACTTAGAAATAGGGCAGCATAGAGCAAAGATAGAAGAACTGAGAGAGCATCTGTTG
A01127:34:HLGHKDRX2:2:1135:8241:14325/1 (reversed)	TAAAAATCTTAGAGCCTTTTAGAAACCAGAATCCAGAAATAGTTATCTATCAATACATGGATGATTTGTATGTAGGATCTGACTTAGAAATAGGGCAGCATAGAGCAAAGATAGAAGAACTGAGAGAGCATCTGTTG
A01127:34:HLGHKDRX2:1:2260:16369:18474/1 (reversed)	AATCTTAGAGCCTTTTAGAAACCAGAATCCAGAAATAGTTATCTATCAATACATGGATGATTTGTATGTAGGATCTGACTTAGAAATAGGGCAGCATAGAGCAAAGATAGAAGAACTGAGAGAGCATCTGTTG
A01127:34:HLGHKDRX2:2:2135:31168:21371/2 (reversed)	CTTAGAGCCTTTTAGAAACCAGAATCCAGAAATAGTTATCTATCAATACATGGATGATTTGTATGTAGGATCTGACTTAGAAATAGGGCAGCATAGAGCAAAGAT
A01127:34:HLGHKDRX2:2:2212:11207:6558/2 (reversed)	CTTAGAGCCTTTTAGAAACCAGAATCCAGAAATAGTTATCTATCAATACATGGATGATTTGTATGTAGGATCTGACTTAGAAATAGGGCAGCATAGAGCAAAGATAGAAGAACTGAGAGAGCATCTGTTG
A01127:34:HLGHKDRX2:1:1170:15926:26569/1 (reversed)	TTAGAGCCTTTTAGAAACCAGAATCCAGAAATAGTTATCTATCAATACATGGATGATTTGTATGTAGGATCTGACTTAGAAATAGGGCAGCATAGAGCAAAGATAGAAGAACTGAGAGAGCATCTGTTG
A01127:34:HLGHKDRX2:1:1238:1434:32409/1 (reversed)	TTAGAGCCTTTTAGAAACCAGAATCCAGAAATAGTTATCTATCAATACATGGATGATTTGTATGTAGGATCTGACTTAGAAATAGGGCAGCATAGAGCAAAGATAGAAGAACTGAGAGAGCATCTGTTG
A01127:34:HLGHKDRX2:2:2127:11614:20134/1 (reversed)	GAGCCTTTTAGAAACCAGAATCCAGAAATAGTTATCTATCAATACATGGATGATTTGTATGTAGGATCTGACTTAGAAATAGGGCAGCATAGAGCAAAGATAGAAGAACTGAGAGAGCATCTGTTG
A01127:34:HLGHKDRX2:2:1169:6976:23312/2 (reversed)	CCTTTTAGAAACCAGAATCCAGAAATAGTTATCTATCAATACATGGATGATTTGTATGTAGGATCTGACTTAGAAATAGGGCAGCATAGAGCAAAGATAGAAGAACTGAGAGAGCATCTGTTG
A01127:34:HLGHKDRX2:2:2122:11207:19241/2 (reversed)	CCTTTTAGAAACCAGAATCCAGAAATAGTTATCTATCAATACATGGATGATTTGTATGTAGGATCTGACTTAGAAATAGGGCAGCATAGAGCAAAGATAGAAGAACTGAGAGAGCATCTGTTG
A01127:34:HLGHKDRX2:2:1229:25301:37012/2 (reversed)	CTTTTAGAAACCAGAATCCAGAAATAGTTATCTATCAATACATGGATGATTTGTATGTAGGATCTGACTTAGAAATAGGGCAGCATAGAGCAAAGATAGAAGAACTGAGAGAGCATCTGTTG
A01127:34:HLGHKDRX2:1:2243:15754:29935/2 (reversed)	AAATAGTTATCTATCAATACATGGATGATTTGTATGTAGGATCTGACTTAGAAATAGGGCAGCATAGAGCAAAGATAGAAGAACTGAGAGAGCATCTGTTG
A01127:34:HLGHKDRX2:2:2261:23330:2221/2 (reversed)	CATGGATGATTTGTATGTAGGATCTGACTTAGAAATAGGGCAGCATAGAGCAAAGATAGAAGAACTGAGAGAGCATCTGTTG
A01127:34:HLGHKDRX2:1:2277:8648:29778/1 (reversed)	TGGATGATTTGTATGTAGGATCTGACTTAGAAATAGGGCAGCATAGAGCAAAGATAGAAGAACTGAGAGAGCATCTGTTG
A01127:34:HLGHKDRX2:2:1105:5150:18928/1 (reversed)	TGGATGATTTGTATGTAGGATCTGACTTAGAAATAGGGCAGCATAGAGCAAAGATAGAAGA
A01127:34:HLGHKDRX2:2:1139:11993:23296/1 (reversed)	GGATGATTTGTATGTAGGATCTGACTTAGAAATAGGGCAGCATAGAGCAAAGATAGA
A01127:34:HLGHKDRX2:1:2243:15483:29778/2 (reversed)	CTGACTTAGAAATAGGGCAGCATAGAGCAAAGATAGAAGAACTGAGAGAGCATCTGTTG

## Sheet: Figure5Ciii
Name	Sequence
A01127:112:HCLGMDRX5:1:2125:30165:24893/1 extraction	GAATAGCTTTAACTGTAATTTCTTTAGTGAATAGAGTTAGGCAGGTATACTCACCATTATCGTTTCAGACCCTCCTCCCCGACTCGAGGGAACTCGACAGGCTCGAAGGAACAGAAGAAGGAGGTGGAGACAGAGACAGAGACAG
A01127:112:HCLGMDRX5:1:2132:15176:1438/1 extraction	GAATAGCTTTAACTGTAATTTCTTTAGTGAATAGAGTTAGGCAGGTATACTCACCATTATCGTTTCAGACCCTCCTCCCCGACTCGAGGGAACTCGACAGGCTCGAAGGAACAGAAGAAGGAGGTGGAGACAGAGACAGAGACAG
A01127:51:HWM2YDRX2:1:2128:28691:27759/2 extraction	TAAGAATAGTTTTTGCTGTACTTTCTATAGTGAATA
A01127:51:HWM2YDRX2:1:2210:32479:29403/1 extraction	TAAGAATAGTGTTTGCTGTACTTTCTATAGTGAATAGAGTTAGGC
A01127:112:HCLGMDRX5:1:2135:15040:13322/2 extraction	GAATAGCTTTAACTGTAATTTCTTTAGTGAATAGAGTTAGGCAGGTATACTCACCATTATCGTTTCAGACCCTCCTCCCCGACTCGAGGGAACTCGACAGGCTCGAAGGAACAGAAGAAGGAGGTGGAGACAGAGACAGAGACAG
A01127:112:HCLGMDRX5:1:2135:15284:12774/2 extraction	GAATAGCTTTAACTGTAATTTCTTTAGTGAATAGAGTTAGGCAGGTATACTCACCATTATCGTTTCAGACCCTCCTCCCCGACTCGAGGGAACTCGACAGGCTCGAAGGAACAGAAGAAGGAGGTGGAGACAGAGACAGAGACAG
A01127:112:HCLGMDRX5:1:2143:14615:36793/2 extraction	GAATAGCTTTAACTGTAATTTCTTTAGTGAATAGAGTTAGGCAGGTATACTCACCATTATCGTTTCAGACCCTCCTCCCCGACTCGAGGGAACTCGACAGGCTCGAAGGAACAGAAGAAGGAGGTGGAGACAGAGACAGAGACAG
A01127:112:HCLGMDRX5:1:2163:6822:25958/2 extraction	GAATAGCTTTAACTGTAATTTCTTTAGTGAATAGAGTTAGGCAGGTATACTCACCATTATCGTTTCAGACCCTCCTCCCCGACTCGAGGGAACTCGACAGGCTCGAAGGAACAGAAGAAGGAGGTGGAGACAGAGACAGAGACAG
A01127:112:HCLGMDRX5:1:2173:9833:34240/1 extraction	GAATAGCTTTAACTGTAATTTCTTTAGTGAATAGAGTTAGGCAGGTATACTCACCATTATCGTTTCAGACCCTCCTCCCCGACTCGAGGGAACTCGACAGGCTCGAAGGAACAGAAGAAGGAGGTGGAGACAGAGACAGAGACAG
A01127:112:HCLGMDRX5:1:2208:29731:23015/1 extraction	GAATAGCTTTAACTGTAATTTCTTTAGTGAATAGAGTTAGGCAGGTATACTCACCATTATCGTTTCAGACCCTCCTCCCCGACTCGAGGGAACTCGACAGGCTCGAAGGAACAGAAGAAGGAGGTGGAGACAGAGACAGAGACAG
A01127:112:HCLGMDRX5:1:2209:9019:11099/2 extraction	GAATAGCTTTAACTGTAATTTCTTTAGTGAATAGAGTTAGGCAGGTATACTCACCATTATCGTTTCAGACCCTCCTCCCCGACTCGAGGGAACTCGACAGGCTCGAAGGAACAGAAGAAGGAGGTGGAGACAGAGACAGAGACAG
A01127:112:HCLGMDRX5:1:2209:9200:11256/2 extraction	GAATAGCTTTAACTGTAATTTCTTTAGTGAATAGAGTTAGGCAGGTATACTCACCATTATCGTTTCAGACCCTCCTCCCCGACTCGAGGGAACTCGACAGGCTCGAAGGAACAGAAGAAGGAGGTGGAGACAGAGACAGAGACAG
A01127:112:HCLGMDRX5:1:2223:11903:36354/2 extraction	GAATAGCTTTAACTGTAATTTCTTTAGTGAATAGAGTTAGGCAGGTATACTCACCATTATCGTTTCAGACCCTCCTCCCCGACTCGAGGGAACTCGACAGGCTCGAAGGAACAGAAGAAGGAGGTGGAGACAGAGACAGAGACAG
A01127:112:HCLGMDRX5:1:2239:13141:10942/2 extraction	GAATAGCTTTAACTGTAATTTCTTTAGTGAATAGAGTTAGGCAGGTATACTCACCATTATCGTTTCAGACCCTCCTCCCCGACTCGAGGGAACTCGACAGGCTCGAAGGAACAGAAGAAGGAGGTGGAGACAGAGACAGAGACAG
A01127:112:HCLGMDRX5:1:2242:12626:35133/2 extraction	GAATAGCTTTAACTGTAATTTCTTTAGTGAATAGAGTTAGGCAGGTATACTCACCATTATCGTTTCAGACCCTCCTCCCCGACTCGAGGGAACTCGACAGGCTCGAAGGAACAGAAGAAGGAGGTGGAGACAGAGACAGAGACAG
A01127:112:HCLGMDRX5:1:2254:32886:17049/2 extraction	GAATAGCTTTAACTGTAATTTCTTTAGTGAATAGAGTTAGGCAGGTATACTCACCATTATCGTTTCAGACCCTCCTCCCCGACTCGAGGGAACTCGACAGGCTCGAAGGAACAGAAGAAGGAGGTGGAGACAGAGACAGAGACAG
A01127:112:HCLGMDRX5:1:2261:7102:8030/2 extraction	GAATAGCTTTAACTGTAATTTCTTTAGTGAATAGAGTTAGGCAGGTATACTCACCATTATCGTTTCAGACCCTCCTCCCCGACTCGAGGGAACTCGACAGGCTCGAAGGAACAGAAGAAGGAGGTGGAGACAGAGACAGAGACAG
A01127:112:HCLGMDRX5:1:2261:8422:18584/1 extraction	GAATAGCTTTAACTGTAATTTCTTTAGTGAATAGAGTTAGGCAGGTATACTCACCATTATCGTTTCAGACCCTCCTCCCCGACTCGAGGGAACTCGACAGGCTCGAAGGAACAGAAGAAGGAGGTGGAGACAGAGACAGAGACAG
A01127:112:HCLGMDRX5:2:2109:11397:35164/1 extraction	GAATAGCTTTAACTGTAATTTCTTTAGTGAATAGAGTTAGGCAGGTATACTCACCATTATCGTTTCAGACCCTCCTCCCCGACTCGAGGGAACTCGACAGGCTCGAAGGAACAGAAGAAGGAGGTGGAGACAGAGACAGAGACAG
A01127:112:HCLGMDRX5:2:2113:18430:11428/2 extraction	GAATAGCTTTAACTGTAATTTCTTTAGTGAATAGAGTTAGGCAGGTATACTCACCATTATCGTTTCAGACCCTCCTCCCCGACTCGAGGGAACTCGACAGGCTCGAAGGAACAGAAGAAGGAGGTGGAGACAGAGACAGAGACAG
A01127:112:HCLGMDRX5:2:2123:24596:1532/2 extraction	GAATAGCTTTAACTGTAATTTCTTTAGTGAATAGAGTTAGGCAGGTATACTCACCATTATCGTTTCAGACCCTCCTCCCCGACTCGAGGGAACTCGACAGGCTCGAAGGAACAGAAGAAGGAGGTGGAGACAGAGACAGAGACAG
A01127:112:HCLGMDRX5:2:2130:19633:12132/1 extraction	GAATAGCTTTAACTGTAATTTCTTTAGTGAATAGAGTTAGGCAGGTATACTCACCATTATCGTTTCAGACCCTCCTCCCCGACTCGAGGGAACTCGACAGGCTCGAAGGAACAGAAGAAGGAGGTGGAGACAGAGACAGAGACAG
A01127:112:HCLGMDRX5:2:2150:11632:9925/2 extraction	GAATAGCTTTAACTGTAATTTCTTTAGTGAATAGAGTTAGGCAGGTATACTCACCATTATCGTTTCAGACCCTCCTCCCCGACTCGAGGGAACTCGACAGGCTCGAAGGAACAGAAGAAGGAGGTGGAGACAGAGACAGAGACAG
A01127:112:HCLGMDRX5:2:2150:21224:18208/1 extraction	GAATAGCTTTAACTGTAATTTCTTTAGTGAATAGAGTTAGGCAGGTATACTCACCATTATCGTTTCAGACCCTCCTCCCCGACTCGAGGGAACTCGACAGGCTCGAAGGAACAGAAGAAGGAGGTGGAGACAGAGACAGAGACAG
A01127:112:HCLGMDRX5:2:2158:23610:27633/2 extraction	GAATAGCTTTAACTGTAATTTCTTTAGTGAATAGAGTTAGGCAGGTATACTCACCATTATCGTTTCAGACCCTCCTCCCCGACTCGAGGGAACTCGACAGGCTCGAAGGAACAGAAGAAGGAGGTGGAGACAGAGACAGAGACAG
A01127:112:HCLGMDRX5:2:2215:26955:33990/1 extraction	GAATAGCTTTAACTGTAATTTCTTTAGTGAATAGAGTTAGGCAGGTATACTCACCATTATCGTTTCAGACCCTCCTCCCCGACTCGAGGGAACTCGACAGGCTCGAAGGAACAGAAGAAGGAGGTGGAGACAGAGACAGAGACAG
A01127:112:HCLGMDRX5:2:2215:27172:35368/1 extraction	GAATAGCTTTAACTGTAATTTCTTTAGTGAATAGAGTTAGGCAGGTATACTCACCATTATCGTTTCAGACCCTCCTCCCCGACTCGAGGGAACTCGACAGGCTCGAAGGAACAGAAGAAGGAGGTGGAGACAGAGACAGAGACAG
A01127:112:HCLGMDRX5:2:2225:15772:9298/2 extraction	GAATAGCTTTAACTGTAATTTCTTTAGTGAATAGAGTTAGGCAGGTATACTCACCATTATCGTTTCAGACCCTCCTCCCCGACTCGAGGGAACTCGACAGGCTCGAAGGAACAGAAGAAGGAGGTGGAGACAGAGACAGAGACAG
A01127:112:HCLGMDRX5:2:2252:23818:26678/2 extraction	GAATAGCTTTAACTGTAATTTCTTTAGTGAATAGAGTTAGGCAGGTATACTCACCATTATCGTTTCAGACCCTCCTCCCCGACTCGAGGGAACTCGACAGGCTCGAAGGAACAGAAGAAGGAGGTGGAGACAGAGACAGAGACAG
A01127:112:HCLGMDRX5:1:2163:32651:22404/2 extraction	AATAGCTTTAACTGTAATTTCTTTAGTGAATAGAGTTAGGCAGGTATACTCACCATTATCGTTTCAGACCCTCCTCCCCGACTCGAGGGAACTCGACAGGCTCGAAGGAACAGAAGAAGGAGGTGGAGACAGAGACAGAGACAG
A01127:112:HCLGMDRX5:2:2113:19750:7106/2 extraction	AATAGCTTTAACTGTAATTTCTTTAGTGAATAGAGTTAGGCAGGTATACTCACCATTATCGTTTCAGACCCTCCTCCCCGACTCGAGGGAACTCGACAGGCTCGAAGGAACAGAAGAAGGAGGTGGAGACAGAGACAGAGACAG
A01127:112:HCLGMDRX5:2:2124:14244:2988/1	TTCTTTAGTGAATAGAGTTAGGCAGGTATACTCACCATTATCGTTTCAGACCCTCC
