# Supplementary material for: Statewide multi-year wastewater sequencing reveals dual origins of HIV-1 signal
Source: Nat Commun. 2026 Jun 11;17:7428. doi: 10.1038/s41467-026-74140-7 (PMC13408598; doi:10.1038/s41467-026-74140-7)
Supplement: Supplementary file 4 — Source Data [file 41467_2026_74140_MOESM4_ESM.zip › Source_Data/Source_Data_Fig_6/Source_Data_Fig_6B_C.xlsx]

## Sheet: Sheet1
Genomic Region	City Code	Count
Region 1	A	48
Region 2	A	48
Region 3	A	32
Region 4	B	56
	E	4
	A	10
Region 5	A	32
	B	1
Region 6	A	44
	D	2
Region 7	A	56
	B	1
	D	1
Region 8	A	50
	D	1

## Sheet: Sheet2
Genomic Region	Site Code	Count
Region 1	A2	48
Region 2	A2	48
Region 3	A2	30
	A1	2
Region 4	A1	10
Region 5	A1	32
Region 6	A1	44
Region 7	A1	56
Region 8	A2	49
	A1	1
