# Supplementary material for: Statewide multi-year wastewater sequencing reveals dual origins of HIV-1 signal
Source: Nat Commun. 2026 Jun 11;17:7428. doi: 10.1038/s41467-026-74140-7 (PMC13408598; doi:10.1038/s41467-026-74140-7)
Supplement: Supplementary file 4 — Source Data [file 41467_2026_74140_MOESM4_ESM.zip › Source_Data/Source_Data_Fig_7.xlsx]

## Sheet: Fig7A
Date	Non-circulating Reads	Shared Reads	Circulating Reads
2022-05-11	379	38	1
2022-05-18	250	26	4
2022-05-25	27	3	0
2022-06-15	64	34	0
2022-06-22	12	12	0
2022-06-29	3	0	0
2022-07-06	0	0	24
2022-07-11	12	12	0
2022-07-18	44	23	1
2022-07-19	9	3	96
2022-08-01	51	54	0
2022-08-03	26	0	0
2022-08-04	0	3	43
2022-08-08	47	10	0
2022-08-10	40	2	0
2022-08-11	2	0	0
2022-08-15	39	39	0
2022-08-16	27	37	0
2022-08-25	12	1	0
2022-08-29	6	2	0
2022-08-30	23	4	0
2022-09-13	0	0	8
2022-09-28	54	2	0
2022-10-03	12	0	0
2022-10-04	0	1	0
2022-10-17	1	1	0
2022-10-18	36	0	0
2022-10-25	10	0	0
2022-11-21	0	0	3
2023-01-04	13	5	2
2023-02-22	20	0	0
2023-03-06	0	5	0
2023-03-08	45	9	2
2023-03-28	0	2	0
2023-07-11	7	118	1
2023-07-16	8	3	0
2023-07-17	11	9	0
2023-07-18	32	5	1
2023-07-19	46	2	0
2023-07-26	31	93	1
2023-07-31	64	49	0
2023-08-01	2	0	0
2023-08-09	51	19	2
2023-08-22	8	6	0
2023-08-23	0	0	4
2023-08-28	54	4	0
2023-08-29	70	4	0
2023-09-10	0	0	2
2023-09-25	39	37	0
2023-10-15	0	0	2
2023-10-17	0	10	0
2023-11-01	41	8	4
2023-11-07	50	35	3
2023-11-15	19	4	2
2023-11-29	89	45	6
2023-12-05	0	2	2
2023-12-12	9	12	6
2023-12-21	47	3	3
2024-01-08	0	28	0
2024-01-09	5	27	0
2024-01-30	0	0	10
2024-02-05	0	6	6
2024-02-07	0	14	0
2024-02-19	8	0	0
2024-02-22	38	28	12
2024-02-24	6	4	2
2024-02-27	392	38	16
2024-03-05	854	170	18
2024-03-13	144	50	3
2024-03-18	84	0	0
2024-03-19	4	43	1
2024-03-26	147	30	37
2024-04-01	0	0	1
2024-04-02	8	0	2
2024-04-03	0	0	2
2024-04-08	0	0	1
2024-04-09	174	60	17
2024-04-16	39	16	7
2024-04-25	36	19	2
2024-04-30	1525	710	164
2024-05-07	57	9	4
2024-05-12	6	39	1
2024-05-14	6	130	0
2024-05-20	53	61	0
2024-05-21	572	116	42
2024-06-26	645	144	4
2024-07-02	28	32	44
2024-07-08	1	2	4
2024-07-16	204	91	30
2024-07-22	3	1	11
2024-07-29	89	1	56
2024-07-30	0	0	54
2024-07-31	101	11	0
2024-10-06	13	5	2
2024-10-10	30	10	0
2024-10-21	48	0	0
2024-11-11	3	1	0
2024-11-29	0	0	4

## Sheet: Fig7B
Date	Alignment Ratio (Non-circulating/Total Alignments)
2022-05-11	0.906699
2022-05-18	0.892857
2022-05-25	0.9
2022-06-15	0.653061
2022-06-22	0.5
2022-06-29	1
2022-07-06	0
2022-07-11	0.5
2022-07-18	0.647059
2022-07-19	0.0833333
2022-08-01	0.485714
2022-08-03	1
2022-08-04	0
2022-08-08	0.824561
2022-08-10	0.952381
2022-08-11	1
2022-08-15	0.5
2022-08-16	0.421875
2022-08-25	0.923077
2022-08-29	0.75
2022-08-30	0.851852
2022-09-13	0
2022-09-28	0.964286
2022-10-03	1
2022-10-04	0
2022-10-17	0.5
2022-10-18	1
2022-10-25	1
2022-11-21	0
2023-01-04	0.65
2023-02-22	1
2023-03-06	0
2023-03-08	0.803571
2023-03-28	0
2023-07-11	0.0555556
2023-07-16	0.727273
2023-07-17	0.55
2023-07-18	0.842105
2023-07-19	0.958333
2023-07-26	0.248
2023-07-31	0.566372
2023-08-01	1
2023-08-09	0.708333
2023-08-22	0.571429
2023-08-23	0
2023-08-28	0.931034
2023-08-29	0.945946
2023-09-10	0
2023-09-25	0.513158
2023-10-15	0
2023-10-17	0
2023-11-01	0.773585
2023-11-07	0.568182
2023-11-15	0.76
2023-11-29	0.635714
2023-12-05	0
2023-12-12	0.333333
2023-12-21	0.886792
2024-01-08	0
2024-01-09	0.15625
2024-01-30	0
2024-02-05	0
2024-02-07	0
2024-02-19	1
2024-02-22	0.487179
2024-02-24	0.5
2024-02-27	0.878924
2024-03-05	0.819578
2024-03-13	0.730964
2024-03-18	1
2024-03-19	0.0833333
2024-03-26	0.686916
2024-04-01	0
2024-04-02	0.8
2024-04-03	0
2024-04-08	0
2024-04-09	0.693227
2024-04-16	0.629032
2024-04-25	0.631579
2024-04-30	0.635682
2024-05-07	0.814286
2024-05-12	0.130435
2024-05-14	0.0441177
2024-05-20	0.464912
2024-05-21	0.783562
2024-06-26	0.813367
2024-07-02	0.269231
2024-07-08	0.142857
2024-07-16	0.627692
2024-07-22	0.2
2024-07-29	0.609589
2024-07-30	0
2024-07-31	0.901786
2024-10-06	0.65
2024-10-10	0.75
2024-10-21	1
2024-11-11	0.75
2024-11-29	0

## Sheet: Fig7C
City	Circulating	Shared	Non-circulating	Total Reads
City A	634	2095	5895	8624
City B	121	398	963	1482
City C	0	25	101	126
City D	9	51	33	93
City E	4	92	0	96
City F	3	0	89	92
City G	3	1	87	91
City H	2	13	69	84
City I	7	14	28	49
