# Supplementary material for: Statewide multi-year wastewater sequencing reveals dual origins of HIV-1 signal
Source: Nat Commun. 2026 Jun 11;17:7428. doi: 10.1038/s41467-026-74140-7 (PMC13408598; doi:10.1038/s41467-026-74140-7)
Supplement: Supplementary file 4 — Source Data [file 41467_2026_74140_MOESM4_ESM.zip › Source_Data/Source_Data_Fig_8.xlsx]

## Sheet: Fig8A
Site	Reads_per_sample	Standardized_HIV_Rate (Z-score)
A2	2.66667	2.70319
A3	1.43103	-0.321705
A5	0.688525	0.285217
A6	0.39823	-0.442026
B1	5.74648	-0.320912
B2	3.0625	-0.121454
B3	1.43846	-0.909374
B4	0.664122	-0.927426
D1+D2	1.38806	-0.49854
D3	0	0.0460178
H1	1.42373	0.507013

## Sheet: Fig8B
Site	Reads_per_sample	Standardized_HIV_Rate (Z-score)
A2	1.55285	2.70319
A3	0.241379	-0.321705
A5	0.0163934	0.285217
A6	0.0265487	-0.442026
B1	0.732394	-0.320912
B2	0.015625	-0.121454
B3	0.0923077	-0.909374
B4	0.0229008	-0.927426
D1+D2	0.134328	-0.49854
D3	0	0.0460178
H1	0.0338983	0.507013

## Sheet: Fig8C
Site	Reads_per_sample	Standardized_HIV_Rate (Z-score)
A1	3.35246	1.23027
A2	1.55285	2.4275
A3	0.241379	-0.374018
A5	0.0163934	0.188086
A6	0.0265487	-0.485454
B1	0.732394	-0.373284
B2	0.015625	-0.188554
B3	0.0923077	-0.918291
B4	0.0229008	-0.93501
D1+D2	0.134328	-0.537794
D3	0	-0.0334497
H1	0.0338983	0.375661
