# Supplementary material for: Statewide multi-year wastewater sequencing reveals dual origins of HIV-1 signal
Source: Nat Commun. 2026 Jun 11;17:7428. doi: 10.1038/s41467-026-74140-7 (PMC13408598; doi:10.1038/s41467-026-74140-7)
Supplement: Supplementary file 4 — Source Data [file 41467_2026_74140_MOESM4_ESM.zip › Source_Data/Source_Data_Supp_Fig_1.xlsx]

## Sheet: Supp_Fig_1
Accession	Reference Name	Subtype	Number of Multimapped Reads
DQ396400	DQ396400	A	5
JQ403028	JQ403028	A	14
MH705157	MH705157	A	64
K03455	Bru	B	4494
K03455	HXB2	B	8652
AF324493	NL4-3	B	4832
M93258	NY5	B	954
M93258	YU-2	B	489
MW262771	MW262771	C	98
MZ642273	MZ642273	C	31
OR736069	OR736069	C	56
JQ403079	JQ403079	D	13
MF109532	MF109532	D	4
MW006073	MW006073	D	8
MG365764	MG365764	F1	38
MT222953	MT222953	F1	22
MT417762	MT417762	F1	53
KT276261	KT276261	G	11
MF109647	MF109647	G	0
OQ121909	OQ121909	G	5
FJ711703	FJ711703	H	23
GU237072	GU237072	J	28
AJ249235	AJ249235	K	11
MN271384	MN271384	L	31
KY498771	KY498771	N	3
AY169814	AY169814	O	0
KU168298	KU168298	O	0
GU111555	GU111555	P	0
EF029069	EF029069	U	47
