# Supplementary material for: Statewide multi-year wastewater sequencing reveals dual origins of HIV-1 signal
Source: Nat Commun. 2026 Jun 11;17:7428. doi: 10.1038/s41467-026-74140-7 (PMC13408598; doi:10.1038/s41467-026-74140-7)
Supplement: Supplementary file 4 — Source Data [file 41467_2026_74140_MOESM4_ESM.zip › Source_Data/Source_Data_Supp_Fig_3/Source_Data_Supp_Fig_3D.txt]

DATASET_SIMPLEBAR
SEPARATOR COMMA
DATASET_LABEL,pLVX Circulating Reads Multi-count
COLOR,#00A86B
MARGIN,0
BORDER_WIDTH,1
BORDER_COLOR,#000000
SHOW_VALUES,1
DATA
Bru,0
HXB2,0
KU678025,0
KU678049,0
KU678125,0
KX505396,0
KX505419,0
KX505446,0
KX505475,0
KX505504,0
KX505536,0
KX505552,0
KX505739,0
KY658693,0
KY778289,1
MG171202,0
MH897920,0
MK114636,0
MK114800,0
MK114990,0
MK115138,0
MK115343,0
MK115381,0
MK115482,0
MK115694,0
MK169418,0
MK169493,0
MK169545,0
MK169677,0
MK169834,0
MK383411,0
MK383431,0
MK383471,0
MK499378,0
MN466965,0
MN467271,0
MN467328,0
MN467386,0
MN691961,0
MN692189,0
MT744335,0
MT744344,2
MT745568,0
MW062426,0
MW062600,0
MW062703,0
MW062848,2
MW062887,0
MW062926,0
MW062962,0
MW063100,6
MW262767,0
MW262776,0
MW309891,2
MW753234,0
MW753604,0
MW753667,0
MW754071,0
MW754142,0
MW754304,0
MW754632,0
MW881680,2
MW881686,0
MW881697,0
MW881708,0
MZ662564,0
MZ662667,0
MZ662740,0
MZ922480,0
MZ922517,0
MZ922520,0
MZ922531,0
MZ922537,0
MZ922538,3
NL4-3,0
NY5,0
OL519774,0
OM203601,2
OM203681,0
OM203788,0
OM203923,0
OM204400,0
OM204675,0
OM204917,0
OM205158,0
OM205931,0
OM206027,0
OM206160,0
OM206252,2
OM206259,0
OM206307,0
OM206874,0
OM207113,0
OM207163,0
OM207243,0
OM207300,0
OM207345,0
OM207506,0
OM207542,0
OM207793,0
OM208257,0
OM208308,0
OM208834,0
OM209244,0
OM209428,0
OM209706,0
ON015228,0
ON816029,0
ON816155,2
ON816258,0
ON816363,0
ON816453,0
ON816529,0
ON816670,0
ON816965,0
OP700921,0
OP700950,0
OP701010,5
OP701069,0
OQ092462,0
OQ092463,0
OQ092466,0
OQ092467,0
OQ751393,0
OQ751654,0
OQ752137,0
OQ752739,0
OQ753058,0
OQ948538,0
OQ948629,0
OQ948655,0
OR466101,0
OR496826,1
OR660705,0
OR660960,0
OR661155,0
OR736818,0
OR736920,0
OR736930,3
OR736960,0
OR737029,0
OR737054,0
OR737141,0
OR737183,0
OR737246,0
OR737381,0
OR737392,0
PQ511571,0
YU-2,0
K03454,0
