# Supplementary material for: Statewide multi-year wastewater sequencing reveals dual origins of HIV-1 signal
Source: Nat Commun. 2026 Jun 11;17:7428. doi: 10.1038/s41467-026-74140-7 (PMC13408598; doi:10.1038/s41467-026-74140-7)
Supplement: Supplementary file 4 — Source Data [file 41467_2026_74140_MOESM4_ESM.zip › Source_Data/Source_Data_Supp_Fig_4.xlsx]

## Sheet: Circulating HIV1 Reads per City
City Code	Read Count	Number of Sampling Sites	Read Count/Number of sampling sites
A	634	6	105.667
B	121	5	24.2
D	9	2	4.5
E	4	1	4
G	3	1	3
H	2	1	2
I	7	1	7

## Sheet: Circulating HIV1 reads per Site
Site Code	count
A1	409
A2	191
A3	28
A4	1
A5	2
A6	3
B1	104
B2	2
B3	12
B4	2
B5	1
D1	1
D2	8
E1	4
G1	3
H1	2
I1	7
