# Supplementary material for: Statewide multi-year wastewater sequencing reveals dual origins of HIV-1 signal
Source: Nat Commun. 2026 Jun 11;17:7428. doi: 10.1038/s41467-026-74140-7 (PMC13408598; doi:10.1038/s41467-026-74140-7)
Supplement: Supplementary file 4 — Source Data [file 41467_2026_74140_MOESM4_ESM.zip › Source_Data/Source_Data_Supp_Fig_5.xlsx]

## Sheet: Supp_Fig5A
Site	Reads_per_sample	Standardized_HIV_Rate (Z-score)
A2	2.66667	1.69824
A3	1.43103	-0.683472
A5	0.688525	-0.205599
A6	0.39823	-0.778209
H1	1.42373	-0.030963

## Sheet: Supp_Fig5B
Site	Reads_per_sample	Standardized_HIV_Rate (Z-score)
A2	1.55285	1.69824
A3	0.241379	-0.683472
A5	0.0163934	-0.205599
A6	0.0265487	-0.778209
H1	0.0338983	-0.030963

## Sheet: Supp_Fig5C
Site	Reads_per_sample	Standardized_HIV_Rate (Z-score)
A1	3.35246	2.27018
A3	0.241379	-0.303363
A5	0.0163934	0.598348
A6	0.0265487	-0.482126
B1	0.732394	-0.302185
B2	0.015625	-0.00584773
B3	0.0923077	-1.17647
B4	0.0229008	-1.20329
D1+D2	0.134328	-0.566088
D3	0	0.242967
H1	0.0338983	0.927873

## Sheet: Supp_Fig5D
Site	Reads_per_sample	Standardized_HIV_Rate (Z-score)
A3	0.241379	-0.110055
A5	0.0163934	1.18981
A6	0.0265487	-0.367752
B1	0.732394	-0.108358
B2	0.015625	0.31883
B3	0.0923077	-1.36869
B4	0.0229008	-1.40735
D1+D2	0.134328	-0.488789
D3	0	0.677511
H1	0.0338983	1.66484
